# Supplementary material for: Family Structure and Its Changes and Depressive Symptoms in Later Life: How Intergenerational Support Makes a Difference
Source: Healthcare (Basel). 2026 Jun 25;14(13):1855. doi: 10.3390/healthcare14131855 (PMC13361772; doi:10.3390/healthcare14131855)
Supplement: Supplementary file 1 [file healthcare-14-01855-s001.zip]

Archive with 1 entries (1 files):
- healthcare-4325139-supplementary.xlsx
