# Supplementary material for: Family Structure and Its Changes and Depressive Symptoms in Later Life: How Intergenerational Support Makes a Difference
Source: Healthcare (Basel). 2026 Jun 25;14(13):1855. doi: 10.3390/healthcare14131855 (PMC13361772; doi:10.3390/healthcare14131855)
Supplement: Supplementary file 1 [file healthcare-14-01855-s001.zip › healthcare-4325139-supplementary.xlsx]

## Sheet: Content
Supplemental Table Content
Table S1 Baseline Characteristics of Participants by Family Structure Using Non-imputed Data
Table S2 Comparison of Baseline Characteristics Between Included and Excluded Participants
Table S3 Missing Data for Covariates
Table S4 Association of Baseline Family Structure with Risks of Depressive Symptoms
Table S5 Number and Percentage of the Changes in Family Structure
Table S6 Association of Baseline Family Structure with Depressive Symptoms Using a Competing Risk Model
Table S7 Association of Changes in Family Structure with Incident Depressive Symptoms Using a Competing Risk Model
Table S8 Association of Baseline Family Structure with Depressive Symptoms Using Logistic Regression
Table S9 Association of Changes in Family Structure with Incident Depressive Symptoms Using Logistic Regression
Table S10 Association of Baseline Family Structure with Risks of Depressive Symptoms (Merge One-generation Household)
Table S11 Association of Baseline Family Structure with Risks of Depressive Symptoms (Change the outcome definition)

## Sheet: Table S1
Table S1 Baseline Characteristics of Participants by Family Structure Using Non-imputed Data
Variables	Overall	Two-generation household	Multigenerational household	Skipped-generation household	p
Number (%)	7186	3148(43.8)	3354(46.7)	684(9.5)
Age,mean (SD), years	55.84(8.42)	52.03(7.2)	58.43(8.2)	60.61(7.4)	<0.001
Gender, n (%)
Male	3398(47.3)	1530(48.6)	1542(46.0)	326(47.7)	0.098
Female	3784(52.7)	1615(51.4)	1811(54.0)	358(52.3)
Education, n (%)
Illiterate	2933(40.9)	931(29.7)	1624(48.5)	378(55.3)	<0.001
Primary school	3346(46.7)	1670(53.3)	1422(42.5)	254(37.2)
High school or above	886(12.4)	535(17.1)	300(9.0)	51(7.5)
Marital status, n (%)
Married	6583(91.6)	2973(94.4)	2981(88.9)	629(92.0)	<0.001
Single	603(8.4)	175(5.6)	373(11.1)	55(8.0)
Residence, n (%)
Rural	3233(81.0)	1328(77.6)	1565(82.8)	340(87.0)	<0.001
Urban	760(19.0)	384(22.4)	325(17.2)	51(13.0)
BMI, n (%)
Normal	3045(53.3)	1243(52.4)	1457(53.3)	345(56.9)	<0.001
Thin	462(8.1)	126(5.3)	257(9.4)	79(13.0)
Overweight	2207(38.6)	1005(42.3)	1020(37.3)	182(30.0)
Self-rated health, n (%)
Fair	3604(50.4)	1569(50.0)	1676(50.2)	359(52.6)	0.001
Good	1842(25.7)	862(27.5)	841(25.2)	139(20.4)
Poor	1711(23.9)	705(22.5)	822(24.6)	184(27.0)
ADL ,n (%)
NO	6404(89.1)	2863(90.9)	2966(88.4)	575(84.1)	<0.001
YES	782(10.9)	285(9.1)	388(11.6)	109(15.9)
IADL, n (%)
NO	6343(88.3)	2859(90.8)	2898(86.4)	586(85.7)	<0.001
YES	843(11.7)	289(9.2)	456(13.6)	98(14.3)
NCDs, n (%)
0	2638(36.7)	1286(40.9)	1136(33.9)	216(31.6)	<0.001
1	2200(30.6)	952(30.2)	1053(31.4)	195(28.5)
≥2	2348(32.7)	910(28.9)	1165(34.7)	273(39.9)
Sleep hours, n (%)
6~9	4676(70.0)	2126(73.2)	2113(67.7)	437(66.7)	<0.001
<6	1712(25.6)	655(22.5)	863(27.7)	194(29.6)
>9	293(4.4)	125(4.3)	144(4.6)	24(3.7)
Smoking, n (%)
NO	4906(70.9)	2117(70.2)	2327(71.8)	462(69.4)	0.275
YES	2018(29.1)	898(29.8)	916(28.2)	204(30.6)
Alcohol consumption, n (%)
NO	4414(82.0)	1954(82.7)	2072(82.0)	388(79.0)	0.162
YES	967(18.0)	410(17.3)	454(18.0)	103(21.0)
Number of children, n (%)
One-child family	1262(17.6)	714(22.7)	487(14.5)	61(8.9)	<0.001
No children	60(0.8)	28(0.9)	6(0.2)	26(3.8)
Multi-child family	5864(81.6)	2406(76.4)	2861(85.3)	597(87.3)
Financial support (SD)	2928.46(1578.4)	2315.07(1405.2)	2713.02(1547.7)	6758.08(2038.3)	<0.001
Caregiving support (SD)	21.31(27.8)	8.50(18.7)	29.64(30.1)	36.94(31.0)	<0.001
Emotional support (SD)	10.88(8.4)	8.23(8.4)	11.98(7.9)	17.28(6.9)	<0.001

## Sheet: Table S2
	Table S2 Comparison of Baseline Characteristics Between Included and Excluded Participants
	Variables	Level	Excluded	Included	p	SMD
	Number		10519	7186
	Age,mean(SD), years		61.26 (10.6)	55.84 (8.4)	<0.001	0.565
	Gender, n(%)	Female	5438 (51.7)	3784 (52.7)	0.219	0.019
		Male	5073 (48.3)	3398 (47.3)
	Education, n (%)	High school or above	1327 (12.7)	886 (12.4)	<0.001	0.136
		Illiterate	4926 (47.1)	2933 (40.9)
		Primary School	4202 (40.2)	3346 (46.7)
	Marital status, n (%)	Married	8834 (84.0)	6583 (91.6)	<0.001	0.235
		Single	1685 (16.0)	603 ( 8.4)
	Residence, n (%)	Rural	4482 (72.0)	3233 (81.0)	<0.001	0.213
		Urban	1746 (28.0)	760 (19.0)
	BMI, n (%)	Normal	4171 (54.7)	3045 (53.3)	<0.001	0.204
		Overweight	2419 (31.7)	2207 (38.6)
		Thinness	1032 (13.5)	462 ( 8.1)
	Self-rated health,n(%)	Fair	4566 (43.4)	3604 (50.2)	<0.001	0.224
		Good	2358 (22.4)	1842 (25.6)
		Poor	3494 (33.2)	1711 (23.8)
	ADL, n (%)	NO	8417 (80.0)	6404 (89.1)	<0.001	0.254
		YES	2102 (20.0)	782 (10.9)
	IADL, n (%)	NO	8313 (79.0)	6343 (88.3)	<0.001	0.252
		YES	2206 (21.0)	843 (11.7)
	NCDs, n (%)	≥2	4240 (40.3)	2348 (32.7)	<0.001	0.164
		0	3260 (31.0)	2638 (36.7)
		1	3019 (28.7)	2200 (30.6)
	Sleep hours, n (%)	>9	429 ( 4.6)	293 ( 4.4)	<0.001	0.140
		<6	2994 (31.8)	1712 (25.6)
		6~9	5985 (63.6)	4676 (70.0)
	Smoking, n (%)	NO	7137 (71.5)	4906 (70.9)	0.367	0.014
		YES	2844 (28.5)	2018 (29.1)
	Alcohol consumption, n (%)	NO	6302 (80.4)	4414 (82.0)	0.022	0.041
		YES	1534 (19.6)	967 (18.0)
	Number of children, n (%)	One-child family	1715 (16.3)	1262 (17.6)	<0.001	0.194
		No children	8415 (80.0)	5864 (81.6)
		Multi-child family	389 ( 3.7)	60 ( 0.8)
	Financial support (SD)		3336.18 (1361.1)	2928.46 (1519.7)	0.060	0.040
	Caregiving support(SD)		12.25 (20.9)	21.31 (27.8)	<0.001	0.319
	Emotional support(SD)		15.43 (9.43)	10.88 (8.1)	<0.001	0.467

## Sheet: Table S3
	Table S3 Missing Data for Covariates
	Variable	Missing rate(%)
	Age	0.0974116
	Gender	0.0556638
	Education	0.292235
	Marital status	0
	Residence	0.125244
	Number of children	0
	BMI	18.2716
	Self-rated health	0
	ADL	0
	IADL	0
	NCDs	0
	Sleep hours	7.02755
	Smoking	3.64598
	Alcohol consumption	25.1183
	Income	44.8094

## Sheet: Table S4
Table S4 Association of Baseline Family Structure with Risks of Depressive Symptoms
	events/n	HR(95%CI)a	p
Two-generation household	353/3148	1(reference)
Multigenerational household	453/3354	1.06(0.91-1.23)	0.445
Skipped-generation household	114/684	1.30(1.04-1.63)	0.02
aHR and P were adjusted for age, gender, education, marital status, residence, BMI, ADL, IADL, NCDs, sleep hours, smoking, drinking, number of children.

## Sheet: Table S5 
Table S5 Number and Percentage of the Changes in Family Structure
Baseline		The second survey	n(%)
Two-generation household		Two-generation household	481(15.3)
		Multigenerational household	2017(64.0)
		Skipped-generation household	650(20.7)
Multigenerational household		Multigenerational household	2550(67.1)
		Two-generation household	136(4.1)
		Skipped-generation household	668(19.8)
Skipped-generation household		Skipped-generation household	546(79.8)
		Two-generation household	13(2.0)
		Multigenerational household	125(18.2)

## Sheet: Table S6
Table S6 Association of Baseline Family Structure with Depressive Symptoms Using a Competing Risk Model
Family structure	events/n	aHR(95%CI)	P
Two-generation household	353/3148	1(reference)
Multigenerational household	453/3354	1.07 (0.93-1.24)	0.36
skipped-generation household	114/684	1.32 (1.07-1.63)	0.011
aHR and P were adjusted for age, gender, education, marital status, residence, BMI, ADL, IADL, NCDs, sleep hours, smoking, drinking, number of children.

## Sheet: Table S7 
Table S7 Association of Changes in Family Structure with Incident Depressive Symptoms Using a Competing Risk Model
	HR1(95%CI)	P1	HR2(95%CI)	P2
Stable Two-generation household	1(reference)		1(reference)
Two-generation to Multigenerational	1.57(1.13-2.20)	0.008	1.72(1.24-2.40)	0.001
Two-generation to Skipped-generation	1.49(1.02-2.17)	0.04	1.59(1.09-2.32)	0.016
Stable Multigenerational household	1(reference)		1(reference)
Multigenerational to Two-generation	0.95(0.59-1.53)	0.83	0.98(0.61-1.59)	0.961
Multigenerational to Skipped-generation	0.98(0.78-1.24)	0.87	0.97(0.77-1.22)	0.812
Stable Skipped-generation household	1(reference)		1(reference)
Skipped-generation to Two-generation	0.92(0.58-1.48)	0.753	1.01(0.63-1.63)	0.244
Skipped-generation to Multigenerational	0.40(0.06-2.93)	0.372	0.60(0.08-4.24)	0.6
HR1 and P1 were unadjusted. HR2 and P2 were adjusted for age, gender, education, marital status, residence, BMI, ADL, IADL, NCDs, sleep hours, smoking, drinking, number of children.

## Sheet: Table S8 
Table S8 Association of Baseline Family Structure with Depressive Symptoms Using Logistic Regression
Family structure	events/n	aOR(95%CI)	P
Two-generation household	353/3148	1(reference)
Multigenerational household	453/3354	1.06(0.90-1.25)	0.475
skipped-generation household	114/684	1.31(1.01-1.68)	0.037
aOR and P were adjusted for age, gender, education, marital status, residence, BMI, ADL, IADL, NCDs, sleep hours, smoking, drinking, number of children.

## Sheet: Table S9
Table S9 Association of Changes in Family Structure with Incident Depressive Symptoms Using Logistic Regression
	OR1(95%CI)	P1	OR2(95%CI)	P2
Stable Two-generation household	1(reference)		1(reference)
Two-generation to Multigenerational	1.33(0.95-1.90)	0.103	1.39(0.98-2.01)	0.069
Two-generation to Skipped-generation	1.53(1.04-2.28)	0.033	1.56(1.05-2.36)	0.031
Stable Multigenerational household	1(reference)		1(reference)
Multigenerational to Two-generation	0.80(0.44-1.34)	0.419	0.83(0.45-1.42)	0.522
Multigenerational to Skipped-generation	1.07(0.83-1.36)	0.605	1.06(0.82-1.37)	0.646
Stable Skipped-generation household	1(reference)		1(reference)
Skipped-generation to Two-generation	0.86(0.49-1.45)	0.587	0.96(0.53-1.65)	0.879
Skipped-generation to Multigenerational	0.40(0.02-2.07)	0.382	0.39(0.02-2.06)	0.37
OR1 and P1 were unadjusted. OR2 and P2 were adjusted for age, gender, education, marital status, residence, BMI, ADL, IADL, NCDs, sleep hours, smoking, drinking, number of children.

[truncated: 2 more sheets: Table S10, Table S11]
